# Supplementary material for: Contrast Agent Pooling (C.A.P.) sign and imminent cardiac arrest: a retrospective study
Source: BMC Emerg Med. 2022 May 6;22:77. doi: 10.1186/s12873-022-00634-4 (PMC9074346; doi:10.1186/s12873-022-00634-4)
Supplement: Supplementary file 1 — Additional file1. [file 12873_2022_634_MOESM1_ESM.xlsx]

## Sheet: 工作表1
Summary of the cases from the literatures. Showing patient's clinical condition, outcome and the characteristic of contrast agent pooling sign.
	published years	Author	Age	Sex	Clinical situation	Condition	Cardiac arrest within 30 mins	Outcome	Blood contrast level
1	2019	Sinha	25	F	TB, shortness of breath and shock	Shock	N	died within 24 hours	IVC, SVC, RA, right hepatic vein, lumbar veins
2	2019	Sinha	50	M	Multiple myeloma, Shortness of breath, shock	Shock	N	died within 24 hours	IVC, SVC, RA, hepatic vein, dependent liver parenchyma, pulmonary artery azygos vein, hemiazygos vein, cardiac vein
3	2019	Sinha	28	M	Shortness of breath, shock	Cardiac arrest	Immediated after scan	Not mentioned	IVC, SVC, RA, RV,azygos vein, pulmonary artery, hepatic vein, depedendent liver parenchyma
4	2019	Sinha	10	M	Trauma	Cardiac arrest	Immediated after scan	Not mentioned	IVC, SVC, RA, hepatic vein, dependent liver parenchyma, portal vein, splenic vein, renal vein, renal sinusoid, coronary sinus, azygos vein, lumbar vein
5	2019	Sinha	6	M	Trauma	Cardiac arrest	Immediated after scan	Not mentioned	IVC, SVC, RA, RV, hepatic vein, dependent liver parenchyma, renal vein, common iliac vein, lumbar plexus
6	2019	Sullivan	63	M	Type A dissection with cardiac tamponade	Cardiac tamponade	N	underwent total aortic arch replacement with vascular grafts with a complicated postoperative course.	IVC, right renal vein, common iliac vein
7	2019	Sullivan	73	M	Pneumonia	Cardiac arrest	In CT gautry	ROSC after defibrillation and 3 dose of bosmin, DNR at ICU and expired	IVC, Right ventricle, left ventricle, hepatic veins, dependent hepatic parenchyma, portal venous system, renal vein, and the vertebral venous plexus
8	2019	Verma	24	M	Trauma with hemoperitoneum	Shock	N	IV fluid, vasopressor, discharge after 6 days	IVC, hepatic vein, dependent liver parenchyma
9	2019	Verma	16	M	Shortness of breath, suspect pulmonary embolism*	RV failure	N	Digoxin and diuretics, discharged after 4 days	IVC, hepatic vein
10	2019	Verma	10	M	Trauma OHCA	Cardiac arrest	Immediated after scan	Expired	IVC, hepatic vein, dependent liver parenchyma
11	2019	Hasbani	60	F	Concscious change, acute right MCA infarction	Cardiac arrest	In CT gautry	ROSC after 6minutes, ICU admission, discharged with ventilator dependent status	IVC, SVC, right atrium,
12	2018	Wagner	61	M	Routine follow up for GE junction carcinoma	Heart failrue	N	No cardiac arrest and cardiogenic shock for 8 months	IVC, hepatic vein,right renal vein,right testicular vein and right-sided lumbar veins
13	2018	Ravikanth	54	M	Trauma and cardiac tamponade	Cardiac arrest	In CT gautry	Expired	IVC, hepatic vein, dependent liver parenchyma, right renal vein, lumbar veins
14	2016	Hanafi	27	M	TCA overdose, suspect trauma	Cardiogenic shock	N	Underwent exporatory laparotomy for suspect IVC rupture	IVC, hepatic vein, right renal vein, dependent liver parenchyma
15	2015	Millan	78	F	OHCA, suspect pulmonary embolism*	Cardiac arret	In CT gautry	Expired	IVC, RA, RV, LV, coronary sinus, hepatic vein, dependent iver parechyma
16	2015	Lin	57	M	AMI with cardiogenic shock	Cardiac arrest	Immediated after scan	Expired after cardiac catherization	IVC, SVC, right atrium, hepatic vein, dependent liver parenchyma
17	2015	Clark	65	M	OHCA with VF	Cardiac arrest	Immediated after scan	Expired	IVC, hepatic vein, right renal vein, dependent liver parechyma, right renal parenchyma
18	2015	Escoda	80	?	Abdominal pain, hypotension, lactate acidosis	Cardiac arrest	In CT gautry	Expired	IVC, SVC, RA, hepatic vein, right renal vein, dependent liver parenchyma lumbar veins, portal vein
19	2015	Wu	58	M	Right renal abscess survey	Cardiac arrest	In CT gautry	Expired	IVC, pulmonary vein, hepatic vein, right renal vein, dependent liver parenchyma
20	2013	Kasangra	?	?	Trauma OHCA	Cardiac arrest	Immediated after scan	Expired	IVC, RA, hepatic vein, right renal vein, dependent liver parenchyma, right renal parechyma
21	2013	Hong	41	F	Pulmonary embolism	Cardiac arrest	In CT gautry	Expired despite emergent pulmonary artery embolectomy.	IVC, RA, RV, hepatic vein, both renal vein, dependent liver parenchyma, SMV, both common iliac vein
22	2013	Hong	67	F	OHCA, type A dissection with hemopericardium	Cardiac arrest	Immediated after scan	Expired after 2hr	IVC, RA, RV, SVC, hepatic vein, right renal vein, dependent liver parenchyma, pulmonary vein
23	2013	Hong	51	M	Trauma OHCA	Cardiac arrest	Immediated after scan	Expired	dependent lung, pulmonary vein, dense pulmonary artery,
24	2013	Hong	18	F	Trauma	Cardiac arrest	Immediated after scan	Expired in 1 hours	dependent lung, pulmonary vein, dense pulmonary artery,
25	2012	Bagheri	84	M	Putamen hemorrhage, 1 days later done chest and abdominal CT	Cardiac arrest	30mins after CT	Expired	IVC, hepatic vein, left renal vein, dependent liver parenchyma, SMV, portal vein, splenic vein.
26	2012	Bagheri	36	M	Trauma	Cardiac arrest	20mins after CT	Expired	IVC, SVC, coronary sinus, hemiazgos, portal vein, right renal vein, hepatic vein, dependent liver parechyma
27	2012	Bagheri	4	M	Trauma	Cardiac arrest	Immediated after scan	Expired	coronary sinus, great cardiac vein and RA
28	2012	Bagheri	31	M	Trauma	Cardiac arrest	Immediated after scan	Expired	IVC, hepatic vein, right renal vein, dependent liver parechyma, splenic vein
29	2010	Jana	25	M	Trauma	Cardiac arrest	Immediated after scan	Not mentioned	IVC, SVC, RA, RV, pulmonary vein, hepatic vein, right renal vein
30	2010	Jana	26	M	Trauma	Cardiac arrest	Immediated after scan	Expired	IVC, SVC, RA, cardiac vein, right renal vein, hepatic vein, dependent liver parachyma, portal vein, splenic vein, SMV
31	2010	Jana	19	M	Rheumatic heart disease, shortness of breath	Cardiogenic shock	N	died within 24 hours	IVC
32	2010	Jana	30	M	Disseminated TB, cardiac tamponade	Cardiac tamponade and cardiogenic shock	N	died within few hours	IVC, hepatic vein, right renal vein
33	2010	Sueyoshi	57	M	Type A aortic dissection	Cardiac tamponade		Death before surgery	IVC, hepatic vein, right renal vein
34	2010	Sueyoshi	50	M	Type A aortic dissection	Cardiac tamponade		Surgery	IVC, hepatic vein, lumbar vein
35	2010	Sueyoshi	60	M	Type A aortic dissection	Cardiac tamponade		Drainage	IVC, hepatic vein
36	2010	Sueyoshi	79	F	Type A aortic dissection	Cardiac tamponade		Surgery, death	IVC, hepatic vein, right renal vein
37	2010	Sueyoshi	60	M	Type A aortic dissection	Cardiac tamponade		Surgery, death	IVC, hepatic vein, right renal vein, lumbar vein
38	2010	Sueyoshi	69	M	Type A aortic dissection	Cardiac tamponade		Conservative treatment	IVC
39	2010	Sueyoshi	79	F	Type A aortic dissection	Cardiac tamponade		Surgery	Hepatic vein, lumbar vein
40	2010	Sueyoshi	63	F	Type A aortic dissection	Cardiac tamponade		Surgery	IVC
41	2009	Pua	50	M	Pulmonary embolism	Cardiac arrest	Immediated after scan	Expired in 1 hours	IVC, coronary sinus, hepatic vein, right renal vein
42	2006	Roth	63	M	Contrictive pericarditis after repair of type A aortic dissection	Cardiogenic shock	N	Died after urgent pericardectomy, within 48 hours	IVC, SVC, right atrium, hepatic vein, dependent liver parenchyma, right renal vein, lumbar and iliac vein
43	2006	Roth	87	F	Acute myocardia infarction	Cardiogenic shock	N	Died in the same day	IVC, SVC, right atrium, hepatic vein, right renal vein, iliac
44	2006	Kao	44	M	Trauma	Cardiac arrest	Immediated after scan	Died after emergent laparotomy	IVC, RV, RA, coronary sinus, hepatic vein, right renal vein, dependent liver parachyma
45	2006	Kao	75	M	Trauma	Cardiac arrest	Immediated after scan	died within 24 hours	IVC, RV, RA, coronary sinus, hepatic vein, right renal vein, dependent liver parachyma, SMV, left renal vein
46	2004	Meiner	80	F	Suspect pulmonary embolism *	Cardiac arrest	Immediated after scan	DNR, expired	IVC, RA, RV, coronary sinus, aorta, hepatic vein, dependent lung, dependent liver parencyma,
47	2004	Singh	54	F	Suspect pulmonary embolism *	Cardiac arrest	Immediated after scan	No ROSC after resusitation	IVC, right renal vein, hepatic vein, dependent liver parenchyma
48	2004	Singh	89	F	Ruptured abdominal aortic aneurysm	Cardiac arrest	Immediated after scan	No ROSC after resusitation	IVC, RA, coronary sinus, right renal vein, hepatic vein, dependent liver parenchyma
49	2003	Kao	49	M	Blunt abdominal trauma	Cardiac arrest	Immediated after scan	ROSC after 6min, Died after 1 day	IVC, RA, RV, hepatic vein, right renal vein
50	2003	Kao	73	F	Sepsis, suspect intraabdominal infection	Cardiac arrest	Immediated after scan	ROSC after 6min,Died after 2 days	IVC, RA, RV, hepatic vein, right renal vein
51	2003	Kao	45	F	Chest pain, suspect aortic dissection *	Cardiac arrest	Immediated after scan	ROSC after 2min, Complete recovery	IVC, RA, RV, hepatic vein, right renal vein
52	2003	Kao	55	M	Fever, suspect acute appendicitis	Cardiac arrest	Immediated after scan	ROSC after 2min, Complete recovery	IVC, RA, RV, hepatic vein, right renal vein
53	2003	Kao	44	F	Asymptomatic pelvic mass	Cardiac arrest	Immediated after scan	ROSC after 2min, Complete recovery	IVC, RA, RV, hepatic vein, right renal vein
54	2002	Tsai	84	F	Type A aortic dissection	Cardiac arrest	4 immediated after CT, 1 within 15mins	died within few hours	IVC, SVC, aorta, hepatic vein, right renal vein, dependent liver parechyma, azygos, hemiazygos, portal vein, hepatic artery, right subclavian vein, right brachiocephalic vein, left jugular vein, left subclavian vein
55	2002	Tsai	20	F	Trauma	Cardiac arrest		died within few hours	IVC, SVC, right renal vein, right renal parenchyma
56	2002	Tsai	77	F	Type A aortic dissection with massive hemoperitoneum	Cardiac arrest		No ROSC after resusitation	IVC, RA, RV, SVC, aorta, cardiac vein, hemiazugos, hepatic vein, depedent liver parenchyma,
57	2002	Tsai	75	F	Right MCA infarction, sepsis, suspet abdominal abscess	Cardiac arrest		No ROSC after resusitation	IVC, SVC, azygos, hemiazygos
58	2002	Tsai	49	M	Sepsis, suspect intra-abdominal infection	Cardiac arrest		died within few hours	IVC, SVC, hepatic vein, right renal vein, lumbar vein, azygos,
59	1999	Duddy	?	F	Trauma				IVC, depenedent liver parenchyma
